# Supplementary material for: Metabolic Biomarkers Affecting Cell Proliferation and Prognosis in Polycythemia Vera
Source: Cancers (Basel). 2022 Oct 7;14(19):4913. doi: 10.3390/cancers14194913 (PMC9563618; doi:10.3390/cancers14194913)
Supplement: Supplementary file 1 [file cancers-14-04913-s001.zip]

Archive with 1 entries (1 files):
- cancers-1912812-supplementary.pdf
